# Supplementary material for: Integrative Network-based Analysis of Magnetic Resonance Spectroscopy and Genome Wide Expression in Glioblastoma multiforme
Source: Sci Rep. 2016 Jun 28;6:29052. doi: 10.1038/srep29052 (PMC4924099; doi:10.1038/srep29052)
Supplement: Supplementary Information [file srep29052-s2.xls]

## Sheet: Blatt1
Sample	IDH1 Mutation	Expression Subtype	nCr	nIno	nCho	nNAA	nGlx	Progression-free Survival (months)	Overall Survival (months)	Age	Sex
BT_212	0	Mesenchymal Subtype	0.47	1.65	1.45	0.33	1.15	6.03279	22.8525	65	male
BT_231	1	Proneural Subtype	0.3	0.12	0.88	0.25	1.23	3.71507	3.71507	77	male
BT_233	0	Proneural Subtype	0.69	0.59	1.48	0.25	1.19	1.24932	1.64384	41	female
BT_240	0	Mesenchymal Subtype	NA	0.1	0.94	0.08	0.05	7.43014	21.2055	55	female
BT_255	0	Proneural Subtype	0.83	0.57	2.05	NA	0.79	1.40984	1.44262	84	female
BT_261	0	Mesenchymal Subtype	0.41	0.27	0.76	0.25	0.87	8.36066	16.0984	65	female
BT_275	0	Classic Subtype	0.34	0.07	0.98	0.43	0.83	39.1803	alive	74	female
BT_278	0	Classic Subtype	NA	0.13	0.49	NA	1.18	1.77049	1.77049	47	male
BT_289	0	Classic Subtype	0.56	0.4	0.81	0.46	1.03	33.8361	alive	63	female
BT_298	0	Mesenchymal Subtype	0.85	0.54	1.92	0.73	0.85	9.14754	11.6721	75	male
BT_298	0	Proneural Subtype	0.85	0.54	1.92	0.73	0.85	2.96667	11.3425	78	male
BT_311	0	Classic Subtype	0.46	0.69	1.41	0.24	1.35	3.73	3.73333	76	male
BT_338	0	Proneural Subtype	1.75	0.97	2.42	0.76	0.65	13.0333	alive	66	male
BT_347	0	Mesenchymal Subtype	0.36	2.29	1.13	0.2	1.81	9.3	21.2	79	male
BT_348	1	Proneural Subtype	0.12	0.49	0.37	0.25	2.79	41.1803	alive	50	female
BT_401	0	Classic Subtype	1.13	2.69	1.91	0.25	1.01	12.3607	12.3607	66	male
BT_436	0	Proneural Subtype	0.85	0.46	2.81	0.42	1.36	12	alive	61	female
BT_440	0	Mesenchymal Subtype	0.4	1.88	2.02	0.55	2.02	3.83607	alive	64	male
BT_297	0	Proneural Subtype	0.41	0.43	0.68	0.56	0.48	11.6721	9.14754	69	female
BT_447	0	Neural Subtype	0.44	0.65	1.22	0.33	1.68	7.86885	alive	42	male
